# Supplementary material for: Thermal Insulation and Compressive Performances of 3D Printing Flexible Load-Bearing and Thermal Insulation Integrated Lattice
Source: Materials (Basel). 2022 Dec 2;15(23):8625. doi: 10.3390/ma15238625 (PMC9736691; doi:10.3390/ma15238625)
Supplement: Supplementary file 1 [file materials-15-08625-s001.zip]

Archive with 1 entries (1 files):
- materials-2018795-supplementary.tif
